# Supplementary material for: Genetic regulation of the placental transcriptome underlies birth weight and risk of childhood obesity
Source: PLoS Genet. 2018 Dec 31;14(12):e1007799. doi: 10.1371/journal.pgen.1007799 (PMC6329610; doi:10.1371/journal.pgen.1007799)
Supplement: S2 Table — (XLSX) [file pgen.1007799.s003.xlsx]

## Sheet: Sheet1
Table. Association between observed birth weight and measured gene expression in RICHS cohort.
		MetaXcan		Direct Validation*
geneID	geneSymbol	Effect Size	P value	t-statistic	P value	FDR
ENSG00000144891	AGTR1*	0.1049	1.32e-05	4.19262	4.85E-05	9.21E-04
ENSG00000128891	C15orf57*	-0.0214	3.07e-05	1.96098	5.19E-02	1.19E-01
ENSG00000181885	CLDN7	0.0754	6.78e-15	-3.05302	2.71E-03	2.57E-02
ENSG00000172243	CLEC7A*	-0.0617	8.97e-05	0.0590497	9.53E-01	9.53E-01
ENSG00000092036	HAUS4	0.0539	1.22e-05	-1.12208	2.64E-01	4.18E-01
ENSG00000170606	HSPA4*	-0.0773	8.31e-06	-2.71732	7.41E-03	2.61E-02
ENSG00000166033	HTRA1	-0.0289	8.24e-05	-1.9239	5.64E-02	1.19E-01
ENSG00000123104	ITPR2	-0.0519	7.8e-07	1.67849	9.55E-02	1.65E-01
ENSG00000144401	METTL21A	0.0396	1.37e-06	0.666409	5.06E-01	6.87E-01
ENSG00000159111	MRPL10*	-0.0655	7.35e-05	-2.67939	8.25E-03	2.61E-02
ENSG00000090621	PABPC4	0.0483	1.68e-05	-0.291097	7.71E-01	8.46E-01
ENSG00000107679	PLEKHA1	-0.0253	9.22e-06	-2.78824	6.03E-03	2.61E-02
ENSG00000124467	PSG8	0.0343	7.29e-05	0.251496	8.02E-01	8.46E-01
ENSG00000146374	RSPO3	0.0576	3.31e-05	2.21243	2.85E-02	7.75E-02
ENSG00000141295	SCRN2	0.0228	4.5e-05	0.541395	5.89E-01	7.46E-01
ENSG00000006282	SPATA20	-0.0158	3.57e-05	1.02279	3.08E-01	4.50E-01
ENSG00000164532	TBX20	-0.0247	8.38e-09	-0.341352	7.33E-01	8.46E-01
ENSG00000153214	TMEM87B	0.0646	9.82e-06	-1.81629	7.15E-02	1.36E-01
ENSG00000114127	XRN1*	0.0688	1.4e-06	2.84197	5.15E-03	2.61E-02
Regression Model: BW~gene expression+sex+gestational age+maternal race
