# Supplementary material for: Genetic regulation of the placental transcriptome underlies birth weight and risk of childhood obesity
Source: PLoS Genet. 2018 Dec 31;14(12):e1007799. doi: 10.1371/journal.pgen.1007799 (PMC6329610; doi:10.1371/journal.pgen.1007799)
Supplement: S3 Table — (XLSX) [file pgen.1007799.s004.xlsx]

## Sheet: S3A
Table. LD between the GWAS lead SNP and the eQTL lead SNP around each gene identified in COLOC
			GWAS Statistics		eQTL Statistics
GeneID	Gene Symbol	GWAS Study	Lead GWAS SNP*	GWAS P value	Lead eSNPs*	eSNPs P value	LD r2*
ENSG00000006282	SPATA20	Birth Weight	17:48636534	6.5e-06	17:48624523	8.84322e-23	0.940387
ENSG00000092036	HAUS4	Birth Weight	14:23403193	7.6e-06	14:23476026	3.33784e-06	0.514859
ENSG00000107679	PLEKHA1	Birth Weight	10:124167512	1.8e-08	10:124180766	6.12509e-14	1
ENSG00000123104	ITPR2	Birth Weight	12:26877885	1.8e-08	12:26891025	1.12724e-09	0.991785
ENSG00000144401	METTL21A	Birth Weight	2:208465544	1e-06	2:208493575	3.48185e-11	0.851954
ENSG00000153214	TMEM87B	Birth Weight	2:112803874	3.7e-06	2:112797423	6.91729e-08	0.927915
ENSG00000164532	TBX20	Birth Weight	7:35295365	1.5e-09	7:35281155	1.26238e-24	0.975764
ENSG00000170889	RPS9	Birth Weight	19:54701846	3.8e-06	19:54704760	3.52984e-08	0.952332
ENSG00000165238	WNK2	Childhood BMI	9:96217447	4.429e-07	9:95961346	2.56645e-07	0.0368122
ENSG00000010030	ETV7	Childhood Obesity	6:36363819	0.0007191	6:36357172	6.38029e-23	0.929988
ENSG00000085063	CD59	Childhood Obesity	11:33757770	9.491e-05	11:33744845	3.01414e-12	0.56456
ENSG00000138031	ADCY3	Childhood Obesity	2:25150116	1.051e-10	2:25124388	5.53806e-09	0.523916
ENSG00000150403	TMCO3	Childhood Obesity	13:114131954	0.0001313	13:114128782	4.87061e-08	0.819102
ENSG00000198793	MTOR	Childhood Obesity	1:11265717	7.033e-06	1:11410483	0.00581665	0.00210201
ENSG00000213214	ARHGEF35	Childhood Obesity	7:144084467	3.715e-05	7:143869221	9.60776e-17	0.105303
The lead SNPs are within ±200kb of the gene and carry the smallest in GWAS or in eQTL analysis. LD(r2) is computed using 1000 Genome Project
European Data. *In order to accurately compute LD, we required the SNP's MAF ≥ 2% in 1000 Genome European Data when identifing lead SNPs

## Sheet: S3B
Table. LD between the GWAS lead SNP and the eQTL lead SNP around each gene identified in MetaXcan
			GWAS Statistics		eQTL Statistics
Gene ID	Gene symbol	GWAS Study	Lead GWAS SNP*	GWAS P value	Lead eSNP*	eSNPs P value	LD r2*
ENSG00000181885	CLDN7	Birth Weight	17:7171356	9.10E-16	17:7172631	2.28E-07	0.6963090
ENSG00000164532	TBX20	Birth Weight	7:35295365	1.50E-09	7:35281155	1.26E-24	0.9757640
ENSG00000123104	ITPR2	Birth Weight	12:26877885	1.80E-08	12:26891025	1.13E-09	0.9917850
ENSG00000144401	METTL21A	Birth Weight	2:208465544	1.00E-06	2:208493575	3.48E-11	0.8519540
ENSG00000114127	XRN1	Birth Weight	3:142310205	1.10E-07	3:142332376	1.62E-05	0.7583220
ENSG00000170606	HSPA4	Birth Weight	5:132444128	4.30E-06	5:132444128	7.78E-06	1.0000000
ENSG00000107679	PLEKHA1	Birth Weight	10:124167512	1.80E-08	10:124180766	6.13E-14	1.0000000
ENSG00000153214	TMEM87B	Birth Weight	2:112803874	3.70E-06	2:112797423	6.92E-08	0.9279150
ENSG00000092036	HAUS4	Birth Weight	14:23403193	7.60E-06	14:23476026	3.34E-06	0.5148590
ENSG00000144891	AGTR1	Birth Weight	3:148622968	9.20E-09	3:148587865	3.69E-04	0.5291850
ENSG00000090621	PABPC4	Birth Weight	1:39958080	9.20E-07	1:40022482	3.51E-07	0.4549620
ENSG00000128891	C15orf57	Birth Weight	15:40837872	7.40E-06	15:40864636	1.01E-17	0.3934670
ENSG00000146374	RSPO3	Birth Weight	6:127451665	4.70E-05	6:127435106	1.26E-08	0.7097820
ENSG00000006282	SPATA20	Birth Weight	17:48636534	6.50E-06	17:48624523	8.84E-23	0.9403870
ENSG00000141295	SCRN2	Birth Weight	17:45964861	4.60E-08	17:45921906	2.48E-10	0.2419090
ENSG00000124467	PSG8	Birth Weight	19:43249902	1.00E-06	19:43262709	9.05E-09	0.8862500
ENSG00000159111	MRPL10	Birth Weight	17:45964861	4.60E-08	17:45908551	3.11E-05	0.3444320
ENSG00000166033	HTRA1	Birth Weight	10:124167512	1.80E-08	10:124209684	3.22E-10	0.2445120
ENSG00000172243	CLEC7A	Birth Weight	12:10366806	3.70E-04	12:10298009	5.22E-04	0.0035436
ENSG00000138031	ADCY3	Childhood Obesity	2:25150116	1.05E-10	2:25124388	5.54E-09	0.5239160
ENSG00000115137	DNAJC27	Childhood Obesity	2:25150116	1.05E-10	2:25240067	1.84E-06	0.2212700
ENSG00000162623	TYW3	Childhood Obesity	1:75006720	8.09E-08	1:75219146	6.76E-06	0.0325162
ENSG00000138031	ADCY3	Childhood BMI	2:25141538	8.55E-23	2:25124388	5.54E-09	0.5334510
ENSG00000135451	TROAP	Childhood BMI	12:49673551	1.83E-08	12:49678645	6.12E-03	0.5215900
ENSG00000134287	ARF3	Childhood BMI	12:49344401	4.84E-06	12:49318546	1.01E-06	0.6951600
ENSG00000115137	DNAJC27	Childhood BMI	2:25141538	8.55E-23	2:25240067	1.84E-06	0.2159390
ENSG00000001617	SEMA3F	Childhood BMI	3:50371432	4.49E-04	3:50243948	5.99E-05	0.3101670
ENSG00000138615	CILP	Childhood BMI	15:65497396	1.95E-04	15:65498125	3.46E-04	0.9910900
The lead SNPs are within ±200kb of the gene and carry the smallest in GWAS or in eQTL analysis. LD(r2) is computed using 1000 Genome Project
European Data. *In order to accurately compute LD, we required the SNP's MAF ≥ 2% in 1000 Genome European Data when identifing lead SNPs
