# Supplementary material for: Genetic regulation of the placental transcriptome underlies birth weight and risk of childhood obesity
Source: PLoS Genet. 2018 Dec 31;14(12):e1007799. doi: 10.1371/journal.pgen.1007799 (PMC6329610; doi:10.1371/journal.pgen.1007799)
Supplement: S1 Data — The statistics include Beta, SE, Pvalue, gene_id, CHROM:POS:NON_EFF:EFF, and EAF. SE, standard error of beta; POS, the SNP co-ordinates based on hg19; NON_EFF, the non-effective allele; EFF, the effective allele; EAF, the effective allele frequency. The cis-window is defined as [TSS - 500kb, TES + 500kb], where TSS denotes transcription start site and TES denotes transcription end site. (ZIP) [file pgen.1007799.s007.zip]

Archive with 22 entries (22 files):
- S1_Data_chr10_eQTL.txt.gz
- S1_Data_chr14_eQTL.txt.gz
- S1_Data_chr6_eQTL.txt.gz
- S1_Data_chr15_eQTL.txt.gz
- S1_Data_chr7_eQTL.txt.gz
- S1_Data_chr20_eQTL.txt.gz
- S1_Data_chr8_eQTL.txt.gz
- S1_Data_chr2_eQTL.txt.gz
- S1_Data_chr9_eQTL.txt.gz
- S1_Data_chr11_eQTL.txt.gz
- S1_Data_chr19_eQTL.txt.gz
- S1_Data_chr17_eQTL.txt.gz
- S1_Data_chr22_eQTL.txt.gz
- S1_Data_chr21_eQTL.txt.gz
- S1_Data_chr1_eQTL.txt.gz
- S1_Data_chr3_eQTL.txt.gz
- S1_Data_chr18_eQTL.txt.gz
- S1_Data_chr4_eQTL.txt.gz
- S1_Data_chr16_eQTL.txt.gz
- S1_Data_chr13_eQTL.txt.gz
- S1_Data_chr5_eQTL.txt.gz
- S1_Data_chr12_eQTL.txt.gz
