# Supplementary material for: Genetic regulation of the placental transcriptome underlies birth weight and risk of childhood obesity
Source: PLoS Genet. 2018 Dec 31;14(12):e1007799. doi: 10.1371/journal.pgen.1007799 (PMC6329610; doi:10.1371/journal.pgen.1007799)
Supplement: S2 Data — (GZ) [file pgen.1007799.s008.gz]

Archive with 1 entries (1 files):
- S2_Data.txt
