# Supplementary material for: Genetic regulation of the placental transcriptome underlies birth weight and risk of childhood obesity
Source: PLoS Genet. 2018 Dec 31;14(12):e1007799. doi: 10.1371/journal.pgen.1007799 (PMC6329610; doi:10.1371/journal.pgen.1007799)
Supplement: S3 Data — (MD5) [file pgen.1007799.s009.md5]

01bfd84bd7c42bc0a4c08f660ce22688  S1_Data.zip
611b2722c0302ef758097fe904b07b6e  S2_Data.txt.gz
